# Supplementary material for: Dielectric Spectroscopy Analysis of Liquid Crystals Recovered from End-of-Life Liquid Crystal Displays
Source: Molecules. 2021 May 12;26(10):2873. doi: 10.3390/molecules26102873 (PMC8150612; doi:10.3390/molecules26102873)
Supplement: Supplementary file 1 [file molecules-26-02873-s001.zip]

Archive with 1 entries (1 files):
- molecules-1204989-supplementary.pdf
